# Supplementary material for: The impact of structured sleep schedules prior to an in-laboratory study: Individual differences in sleep and circadian timing
Source: PLoS One. 2020 Aug 12;15(8):e0236566. doi: 10.1371/journal.pone.0236566 (PMC7423117; doi:10.1371/journal.pone.0236566)
Supplement: S1 Data — (XLSX) [file pone.0236566.s001.xlsx]

## Sheet: Summary Statistics
ID	Age	Sex	BMI	MEQ	PSQI	DLMO (h)		DLMO-Bedtime Phase Angle (h)		Bedtime (h)		Waketime (h)		TST (min)		SOL (min)		Sleep Efficiency (%)		WASO (min)		Bedtime_RMSSD		Waketime_RMSSD		TST_RMSSD		SOL_RMSSD		Efficiency_RMSSD		WASO_RMSSD		Post-wake KSS		Subjective Sleep Quality
						Unstructured	Structured	Unstructured	Structured	Unstructured	Structured	Unstructured	Structured	Unstructured	Structured	Unstructured	Structured	Unstructured	Structured	Unstructured	Structured	Unstructured	Structured	Unstructured	Structured	Unstructured	Structured	Unstructured	Structured	Unstructured	Structured	Unstructured	Structured	Unstructured	Structured	Unstructured	Structured
A	22	Female	26.3	39	4	19.95	21.06	-5.03611	-2.62056	24.9861	23.6806	33.1389	31.5	471.833	457.833	5.66667	6.16667	84.0417	89.4867	60.6667	38	1.23716	0.09245	1.71917	0	172.632	20.2542	9.56033	16.5181	5.21157	6.51134	28.7611	16.5785	4	3.1667	3.6667	3.3333
B	31	Male	23.8	42	2	20.88	21.3	-1.88389	-1.70278	22.7639	23.0028	31.5194	31	508.333	456.333	4.5	7.66667	90.5283	88.7817	32.6667	30.3333	0.736584	0.0065372	0.75502	0.0065372	28.0393	19.8029	7.79744	9.71121	2.42634	3.58431	10.5451	11.0384	2.1667	1.8333	2.8333	1.8333
C	24	Male	22.5	37	4	22.41	22.05	-1.09	-0.652778	23.5	22.7028	31.4028	30.3778	462.833	453.833	8.16667	1.83333	88.3017	89.94	44.3333	39.6667	0.675237	0.180278	1.20301	0.447977	48.6683	30.5979	11.349	6.13314	5.81591	3.00187	27.6984	11.1424	5.8333	4.1667	5.1667	3.8333
D	21	Male	20.5	45	2	20.28	21.6	-2.22	-0.427778	22.5	22.0278	29.9733	30	425.333	452.5																			3.1667	2.5	3.5	3.1667
E	23	Male	23.6	37	1	20.83	21.62	-4.35889	-2.38	25.1889	24	32.475	31.9944	417.667	464.667	5.33333	5.66667	89.0283	88.5433	29	40	1.43858	0.0381181	0.820535	0.121247	70.3704	16.5762	5.09902	8.79248	3.55068	4.22382	9.81835	9.70725	3.1667	3	3.5	3.1667
F	22	Female	28.2	45	0	21.66	22.1	-2.15667	-1.90556	23.8167	24.0056	31.9917	31.9722	482.333	462	3.5	12.6667	93.2733	89.955	24.8333	32	0.467559	0.0103362	0.0936898	0.0130744	28.3055	12.8781	6.67832	5.1291	1.93393	3.93714	7.61577	11.9775	3.1667	2.8333	4.3333	4.1667
G	20	Male	22.9	36	5	21.19	20.75	-2.71833	-3.23333	23.9083	23.9833	31.9278	31.4167	435.333	414	24.1667	18.6667	85.2717	83.02	25.0633	43.2583	0.18959	0	0.475803	0.196714	33.5321	22.2157	11.1265	7.42656	5.25925	6.96452	25.4356	36.0446	3.8333	4.1667	4.1667	4.3333
H	45	Male	23	41	5	20.84	21.05	-1.34056	-1.2	22.1806	22.25	29.9722	29.9167	444	447.167	9.66667	5.66667	90.1017	87.3983	22.3683	45.4233	0.779957	0	0.105409	0.588348	62.5396	35.8136	7.36206	5.40655	3.92537	5.39075	6.56494	25.2567	3.6667	3.6667	4	4.1667
I	23	Male	19.3	39	2	20.6	19.6	-2.95	-3.43611	23.55	23.0361	32.6267	31.025	528.8	456.667	5	9.66667	85.576	82.3717	64.2	61.8333	0.650854	0.0849837	0.776432	0.0588348	73.6936	23.0318	4.5	7.91785	4.88833	3.20209	33.1776	16.6109	4	5.1667	3.8	4.1667
J	25	Male	21.6	43	2	20.94	20.24	-2.12944	-2.76	23.0694	23	30.9222	30.9083	447.833	460.5	8.83333	7	84.8783	85.4683	48.1667	54.8333	0.229734	0	0.490974	0.178551	41.8306	61.5505	9.68504	16.0887	5.76434	14.7957	15.0266	17.356	2.6667	3.1667	3.5	4.1667
K	27	Female	21.3	33	4	18.79	19.25	-5.18222	-2.75	23.9722	22	30.5861	29.9611	389.5	468.167	3.66667	4.5	93.3967	93.155	18.3333	23.1667	2.1639	0	1.90935	0.146176	78.6549	14.0329	3.43511	4.96139	2.82659	3.83312	10.1882	12.2945	6.2	5	4.2	4.3333
L	29	Male	24.9	34	3	21.83	21.64	-2.12833	-1.86	23.9583	23.5	32.2306	31.5	470.333	443.333	11.1667	11.3333	77.46	76.4233	86.5	76.5	0.918634	0	2.17202	0	108.868	35.2987	17.6635	6.28184	3.54219	6.71486	34.8109	13.4393	4.1667	5	4.3333	4.5
M	32	Male	22.8	40	4	21.14	20.78	-1.37389	-1.22	22.5139	22	30.3333	30	435	438.333																			3.5	3	3.3333	3.1667
N	31	Male	19.9	36	6	21.54	21.24	-0.579444	-1.76	22.1194	23	31.5444	30.8083	534.667	451.667	25.1667	10.1667	86.5783	88.91	44.3333	34.3333	0.494132	0	1.12758	0.544965	67.4907	47.8242	19.6061	11.1666	2.80896	5.11195	11.2783	7.79053	4.3333	4.5	3.3333	4.5
O	22	Male	23.6	40	4	24.22	22.48	-0.349444	-1.195	24.5694	23.675	31.7556	31.6667	408.667	452.833	6.33333	16	87.2167	84.6033	33.6667	47.1667	1.04929	0.0457604	0.558022	0	69.5572	14.5549	6.26099	11.2044	6.27133	4.50487	19.5959	11.8484	4.3333	3.8333	4.3333	4
P	20	Male	20.3	36	3	22.22	21	-2.71333	-2.50833	24.9333	23.5083	33.2361	31.5	493.5	472.5																			5.1667	3.6667	4.6667	4.1667
Q	22	Male	22	43	2	21.45	21.09	-2.83056	-1.92667	24.2806	23.0167	32.9389	31.1639	479.333	473.667	15.8333	7.5	78.7633	83.8817	70	63.6667	2.07728	0.0397643	1.4904	0.488456	100.095	30.7709	10.3344	13.062	4.2006	2.79663	15.4337	12.1529	3.3333	2.8333	3.5	3.1667
R	23	Male	20.4	37	4	19.94	19.61	-2.56556	-2.90667	22.5056	22.5167	29.925	30.1222	419	440.833	16.5	7.16667	85.3567	86.5917	39	44.8333	0.0210819	0.0392232	0.545894	0.584778	65.5332	41.7327	29.5466	7.7211	10.4296	5.91517	11.7898	18.5949	5.5	2.6667	5.6667	4
S	22	Male	19.3	36	1	21.18	20.98	-2.81722	-2.55333	23.9972	23.5333	32.5667	31.5	490.5	460.333	13.8333	10.6667	83.725	88.4033	60.5	37.8333	1.46358	0.0660225	0.332916	0	86.2311	19.0162	13.1225	7.15757	4.6527	5.86936	26.6796	15.7309	5.3333	3.5	4.8333	4.5
T	26	Male	23.4	36	3	21.9	20.47	-2.21111	-2.03	24.1111	22.5	32.3889	30.5	486.667	463																			3.8333	4.6667	2.8333	4.1667

## Sheet: DaybyDay Actigraphy
Bedtime (h)
Study Day	A	B	C	D	E	F	G	H	I	J	K	L	M	N	O	P	Q	R	S	T
US1	25.5	22.8333	24.0833		26.4167	23.6833	23.7667	22.8333		23		23.95	21.75	22.3333	25.0333	23.6667	23	22.5	23.55	23.3333
US2	23.8333	22.5167	23.5	23.55	24.6	24.0667	24	22.0833	24.4167	23.25	23.9	24.4333	22.75	21.6167	23.7667	25.25	23.75	22.5333	23.8833	23.8333
US3	24.6667	22.35	23.3333	22.0833	25.2833	23.9	23.9833	22	23.3333	23	22.9	23	22.5	21.6667	25.2833	26	24.5	22.5	22.9167	24.25
US4	26.25	22.6833	23.2167	22.1667	23.5833	23.9167	23.9833	22.3333	23.05	23.1667	23.65	24.1667	23	22.1667	25.3833	25.3333	24.2167	22.5	25.6333	24.75
DLMO	26.1667	25	25.9333	24.9667	27.0333	26.4	26.15	25	25.8833	25.1667	26.8333	26.25	25	24.5	27.3333	27.9667	26	24.75	26.25	26.0833
US6	25	23.7	24	22.6667	25.4833	23.3	23.7333	21.3333	23.6333	23.1667	24.5	24.45	23	22.6833	24.2833	25.5167	26.9167	22.5	24.5	24.8333
US7	24.6667	22.5	22.8667	22.0333	25.7667	24.0333	23.9833	22.5	23.3167	22.8333	24.55	23.75	22.0833	22.25	23.6667	23.8333	23.3	22.5	23.5	23.6667
SS1	23.6667	23	22.75	22	24	24	24	22.25	23	23	22	23.5	22	23	23.6667	23.0167	23	22.5	23.5	22.5
SS2	23.5833	23	22.5	22	24	24	23.9833	22.25	23	23	22	23.5	22	23	23.6833	23.5833	22.9833	22.5	23.5	22.5
SS3	23.5	23	22.6333	22	24	24	23.9833	22.25	23	23	22	23.5	22	23	23.7833	23.5	23	22.5	23.5	22.5
SS4	23.6667	23	22.6667	22	24	24	23.9833	22.25	23	23	22	23.5	22	23	23.6667	23.5333	23	22.5	23.5	22.5
SS5	23.6667	23	22.75	22	24	24.0167	23.9833	22.25	23	23	22	23.5	22	23	23.6833	23.5833	23	22.5	23.5	22.5
SS6	23.5833	23	22.6667	22.0833	24	24	23.9833	22.25	23	23	22	23.5	22	23	23.6833	23.75	23	22.5	23.5	22.5
SS7	23.5833	23	23.8333	22.05	24	24	23.9833	22.25	23	23	22	23.5	22	23	23.6667	23.6667	23	22.5	23.5	22.5
SS8	23.75	23	23.5	22.05	23.95	24.0167	23.9833	22.25	23	23	22	23.5	22	23	23.7	23.5	23	22.5	23.5	22.5
SS9	23.6667	23	23.8	22.0667	23.9667	24.0167	23.9833	22.25	23	23	22	23.5	22	23	23.6667	23.5	23.1	22.6	23.6667	22.5
SS10	23.5833	23	23.8333	22	24	24	23.9833	22.25	23.2167	23	22	23.5	22	23	23.6667	23.5	23	22.5	23.5	22.5
SS11	23.6667	23.0167	23.6667	22.05	24.0333	24	23.9833	22.25	23	23	22	23.5	22	23	23.6833	23.5	23	22.5	23.5	22.5
SS12	23.75	23	23.6667	22	23.9833	24	23.9833	22.25	23	23	22	23.5	22	23	23.6667	23.5333	23	22.5	23.5	22.5
SS13	23.6667	23	23.75	22	24.0667	24	23.9833	22.25	23	23	22	23.5	22	23	23.6667	23.5167	23	22.5	23.5333	22.5
SS14	23.6667	23	23.5	22	24	24.0167	23.9833	22.25	23	23	22	23.5	22	23	23.6667	23.5667	23	22.5	23.5	22.5
Waketime (decimal h, + 24h)
Study Day	A	B	C	D	E	F	G	H	I	J	K	L	M	N	O	P	Q	R	S	T
US1	33.5	31.2333	32		32.8333	31.8333	31.8333	30		30.5		31.8333	29.5	31.3333	31.25	30.75	31	29.5	32.3	30
US2	34.75	31.5	32	29.8333	33	32	31	30	32.1667	30.75	30.25	33.6	30	30.25	31.8167	12.85	33.1667	29.75	32.5	33
US3	33.6667	31.3	30.8333	30	32.2833	32.1	31.5	30	32.5667	30.75	30.1	31.6667	30.5	32.0833	31.5833	34.3	32.5	30.5	32.35	33.0833
US4	31.75	31.6833	30.75	30	31.4167	32.05	31.1667	29.8333	33.5667	30.75	30.1	30.8167	30.5	32.5833	31.75	33.4167	33.8833	29.75	32.5333	32
DLMO	34	31.2833	33.8333	31.1667	32.1	33.1333	31.5	30	31.9167	31.1667	33.0667	34.5	30.25	32.25	34.3333	33.4667	31.9667	31.75	34.25	33.25
US6	33.6667	32.4167	32.3333	30	32	32	31.5	30	32.45	31.5	32.3	33.9667	31.5	32.0833	32.4667	32.6	34.5	29.75	33.0667	34.25
US7	31.5	30.9833	30.5	30.0333	33.3167	31.9667	31	30	32.3833	30.75	30	31.5	30	30.9333	31.6667	31.5	32.5833	30.3	32.65	32
SS1	31.5	31	30.5	30	32	31.9667	31.25	30	31	30.9167	30	31.5	30	30.0833	31.6667	31.5	31	30.4667	31.5	30.5
SS2	31.5	31	30.5	30.25	31.8333	31.9667	31	30.25	31	31	30	31.5	30	31	31.6667	31.5	30.9833	30.5	31.5	30.5
SS3	31.5	30.9833	30.5	30	32	31.9667	31.9667	30	31	31	30	31.5	30	31	31.6667	31.5	31	30.2167	31.5	30.5
SS4	31.5	30.9833	30.5	30	32	31.9667	31.9833	29.75	31	31	30	31.5	30	31	31.6667	31.5	30.25	29.75	31.5	30.5
SS5	31.5	31	30.5	30	31.75	31.9667	31.9833	30	31	30.75	30	31.5	30	30.5667	31.6667	31.5	30.9833	30	31.5	30.5
SS6	31.5	31	32.5	30	32	31.9667	32	30.25	31	30.9167	30	31.5	30	31	31.6667	31.5	31	29.5	31.5	30.5
SS7	31.5	31	31.5	30	31.9167	31.9667	32	30	31	30.5	30	31.5	30.3333	31	31.6667	31.5	31	30	31.5	30.5
SS8	31.5	31	31	30	31.9667	31.9667	32	30	31	30.75	29.8333	31.5	30	31	31.6667	31.5	31	30.4833	31.5	30.5
SS9	31.5	31	31.5	30	32	31.9667	31.75	30	31	30.75	29.8333	31.5	30	31	31.6667	31.5	30.9833	29.75	31.5	30.5
SS10	31.5	31	31.5	30	32	32	31.5	30	31.15	30	30	31.5	30	31	31.6667	31.5	31	29	31.5	30.5
SS11	31.5	31	31.5	30	32	31.9667	31	29.75	31	30.9167	29.8333	31.5	30	31	31.6667	31.5	32	30.5	31.5	30.5
SS12	31.5	31	31.2667	30	32	31.9667	31.25	29.75	31	31	30.2	31.5	30	31	31.6667	31.5	31	30.5	31.5	30.5
SS13	31.5	31	31.5	30	32	31.9667	31	30	31	31	30	31.5	30	29.85	31.6667	31.5	31	30.5	31.5	30.5
SS14	31.5	31	31.5	30	32	31.9667	31	28	31	30	29.9	31.5	30	31	31.6667	31.5	31	30.5	31.5	30.5
TST (min)
Study Day	A	B	C	D	E	F	G	H	I	J	K	L	M	N	O	P	Q	R	S	T
US1	467	484	447		371	481	412	399		469	369	455	450	512	363	425	448	415	509	390
US2	647	521	505	362	465	474	441	464	456	448	428	517	420	493	455	676	514	355	491	540
US3	521	527	440	455	409	486	407	453	521	449	383	485	420	608	366	490	465	465	546	510
US4	315	534	439	470	451	484	422	413	616	396	368	387	420	600	359	485	566	399	395	420
DLMO	448	357	466	367	299	387	360	282	325	331	455	471	315	430	397	320	247	409	467	425
US6	511	515	492	425	371	512	476	504	524	469	319	554	480	530	445	425	402	428	500	565
US7	370	469	454	465	439	457	454	431	527	456	470	424	420	465	464	460	481	452	502	495
SS1	401	468	458	450	463	456	434	456	429	464	471	467	420	394	467	479	464	463	460	470
SS2	459	461	465	480	452	470	465	473	470	342	473	461	420	474	451	475	451	450	432	475
SS3	467	455	463	465	478	448	465	456	468	473	469	478	420	460	453	480	432	456	468	435
SS4	468	466	460	470	457	474	454	422	464	465	476	473	420	469	468	478	399	390	466	440
SS5	463	464	461	465	463	468	445	455	471	425	458	466	420	438	449	475	452	418	445	450
SS6	467	450	526	460	456	471	425	471	434	373	479	431	450	471	450	465	461	409	465	475
SS7	474	437	441	457	457	471	442	457	474	476	463	465	450	458	454	470	463	439	438	470
SS8	462	465	438	450	468	460	426	463	463	447	457	448	450	471	466	465	471	466	454	478
SS9	442	456	455	450	469	466	451	446	468	450	467	468	420	470	474	465	471	425	461	450
SS10	461	466	457	440	447	469	428	454	467	465	463	464	440	453	457	480	463	372	469	465
SS11	450	445	464	450	476	451	391	436	466	473	486	404	450	468	436	480	511	470	456	450
SS12	464	467	455	465	455	466	410	449	439	466	479	464	420	477	443	480	457	456	468	475
SS13	468	439	454	460	473	460	378	435	437	462	457	412	450	371	441	465	469	456	454	460
SS14	444	396	469	455	479	462	398	324	473	494	473	465	420	465	471	455	421	420	467	450
Sleep Onset Latency (min)
Study Day	A	B	C	D	E	F	G	H	I	J	K	L	M	N	O	P	Q	R	S	T
US1	0	0	25		0	7	24	5		11	2	1		25	3		19	4	9
US2	6	13	2		3	1	34	10	8	0	3	6		20	3		16	55	14
US3	1	3	9		5	4	29	10	4	15	1	25		16	0		12	14	5
US4	7	0	10		1	0	11	11	9	8	0	4		22	3		12	15	10
DLMO	9	6	5		3	6	11	5	7	4	6	6		32	3		20	10	8
US6	1	5	2		11	9	24	4	3	13	7	2		13	16		7	6	9
US7	19	6	1		12	0	23	18	1	6	9	29		55	13		29	5	36
SS1	43	0	0		1	8	5	2	7	2	8	12		30	12		15	3	17
SS2	0	6	12		1	7	13	6	2	38	6	10		4	10		18	16	17
SS3	1	1	8		1	7	13	8	2	1	2	1		14	13		34	5	9
SS4	0	2	0		8	3	25	1	4	5	3	6		2	11		11	4	6
SS5	5	3	1		0	7	18	9	4	16	2	1		6	16		17	5	14
SS6	3	0	0		7	6	17	8	15	0	0	2		8	21		17	10	12
SS7	0	6	5		1	6	19	6	5	0	6	9		9	10		3	10	14
SS8	0	2	11		3	15	24	1	9	10	1	4		5	8		7	6	13
SS9	27	7	0		4	6	9	7	11	7	12	8		8	5		0	0	0
SS10	0	1	0		21	10	21	10	1	11	6	15		16	10		0	11	9
SS11	10	0	0		0	17	21	5	3	0	1	17		11	18		25	6	11
SS12	0	8	0		6	11	21	0	19	4	0	10		2	17		4	16	10
SS13	0	28	0		0	17	16	11	15	10	7	14		19	38		9	4	21
SS14	0	52	9		0	14	22	10	2	7	6	1		5	8		15	8	9
Sleep Efficiency (%)
Study Day	A	B	C	D	E	F	G	H	I	J	K	L	M	N	O	P	Q	R	S	T
US1	82.71	92.06	85.26		89.61	92.23	81.28	87.67		87.76	92.39	80.76		88.52	91.42		78.13	92.14	86.48
US2	85.19	90.35	92.35		85.12	93.91	88.14	94.15	89.46	90.22	92.36	78.18		88.42	84.89		77.35	75.75	78.92
US3	81.67	89.94	90.44		91.43	92.68	89.49	90.42	83.75	90.11	95.35	79.04		89.92	86.77		81.25	87.5	84.81
US4	87.58	92.59	90.04		89.79	95.49	82.54	88.22	81.46	78.02	93.32	80.95		88.64	88.74		84.48	81.38	86.71
DLMO	88.72	90.72	91.35		92.43	90.35	83.73	91.56	78.73	84.17	93.38	78.38		85.81	91.67		58.38	86.43	88.13
US6	88.08	91.2	82.2		89.26	93.1	87.26	91.35	88.28	80	91.13	74.43		83.16	81.06		77.58	90.11	83.46
US7	79.02	87.03	89.52		88.96	92.23	82.92	88.8	84.93	83.16	95.83	71.4		80.81	90.42		73.79	85.26	81.97
SS1	73.4	89.38	90.32		87.71	90.38	81.33	92.26	78.96	83.37	92.29	81.46		86.12	91.88		81.46	80.75	86.04
SS2	91.58	92.5	89.79		90.85	91.84	80.17	84.99	86.04	52.71	96.88	76.88		94.58	85.8		80.83	84.79	78.54
SS3	88.13	91.86	89.41		92.5	87.45	83.33	91.88	85.63	89.17	92.29	82.92		88.54	86.47		76.67	87.04	85.21
SS4	89.36	94.15	86.81		86.04	94.14	85.79	82.74	87.5	83.33	93.75	78.33		90.63	91.46		74.71	83.68	85.42
SS5	88.09	90	90.54		90.32	92.24	74.8	83.28	82.29	81.51	87.92	76.46		87.44	84.76		80.58	86.67	78.75
SS6	85.68	89.38	87.55		87.5	94.77	64.46	91.12	80.21	69.68	96.25	75		91.25	86.64		78.96	89.05	88.13
SS7	94.95	88.54	83.48		86.32	92.26	80.04	86.74	85.21	87.71	93.62	81.25		89.17	85.21		82.92	90.44	79.79
SS8	89.46	93.54	88.89		88.77	85.12	88.51	80.99	84.38	83.44	89.79	77.92		91.04	85.15		85	86.64	81.46
SS9	85.32	90	88.96		86.31	92.45	81.97	82.43	82.08	81.29	93.96	80.83		88.54	90.42		84.14	90.91	92.55
SS10	89.89	90.42	90.87		82.08	91.25	82.26	84.78	82.35	84.23	94.47	77.5		88.13	85		84.38	78.46	88.54
SS11	88.72	85.63	91.28		91.42	88.7	81.47	92	83.33	89.89	93.5	69.17		90.83	82.88		83.52	89.79	89.17
SS12	92.47	89.56	92.76		88.98	91.21	84.17	94.08	80.21	86.88	94.38	82.29		92.92	82.71		82.92	85.83	90
SS13	91.06	83.54	86.88		93.7	91	79.74	90.11	81.88	87.08	92.83	70.83		82	81.46		83.33	87.92	88.7
SS14	85.74	78.96	87.71		95.83	90.78	80.52	90.43	83.75	88.27	92.92	78.54		89.58	90.83		78.75	79.58	89.33
WASO (min)
Study Day	A	B	C	D	E	F	G	H	I	J	K	L	M	N	O	P	Q	R	S	T
US1	70	20	42		26	30	18.59	22		46	17	73		34	22		73	28	55
US2	89	34	34		36	27	18.8	16.81	40	42	29	87		35	45		77	27	83
US3	80	44	33		25	30	3.41	19	57	30	14	74		46	38		75	45	66
US4	26	34	32		29	18	36.55	16	102	41	19	64		46	20		76	45	36
DLMO	31	15	33		18	22	41	7.33	40	28	18	83		31	12		38	46	44
US6	53	38	81		22	26	17.03	29	57	69	21	129		61	47		49	36	71
US7	46	26	44		36	18	56	31.4	65	61	10	92		44	30		70	53	52
SS1	56	39	38		42	24	42	27	50	68	28	76		28	26		73	77	47
SS2	24	17	34		25	31	81	65.07	57	89	8	92		20	40		63	43	55
SS3	44	15	41		34	30	65	28.74	57	45	26	80		35	44		64	53	59
SS4	48	15	52		44	24	42.19	49.68	44	65	26	97		34	29		74	26	56
SS5	49	32	40		43	28	85.94	67.75	76	46	36	99		41	43		66	28	67
SS6	60	21	62		36	18	114.95	33.63	49	42	17	71		33	35		82	35	42
SS7	23	12	57		47	30	57	53.64	65	55	23	75		30	45		65	32	55
SS8	46	16	38		41	54	0.24	86.4	58	59	35	74		34	59		63	51	63
SS9	41	24	44		53	25	69	62.7	74	72	16	80		45	40		73	35	26
SS10	34	32	39		53	31	57	59.79	75	59	19	92		30	49		58	66	44
SS11	33	34	35		39	27	48	22	66	46	26	72		32	39		60	39	28
SS12	34	38	32		27	30	43	25.65	54	49	26	69		31	46		59	44	36
SS13	40	38	50		27	25	42.31	16	44	44	17	72		34	50		69	34	30
SS14	41	17	48		19	29	59	12	71	50	27	88		35	35		43	38	40
Subjective Sleep Quality
Study Day	A	B	C	D	E	F	G	H	I	J	K	L	M	N	O	P	Q	R	S	T
US1	4	2	6		5	5	4	5		5		3	3	3	7	5	4	5	7	4
US2	5	2	4	4	3	2	4	3	3	4	3	5	2	4	3	3	4	7	5	3
US3	3	5	7	3	3	5	5	6	4	3	5	6	4	2	4	3	3	5	5	3
US4	3	2	4	3	3	4	6	3	6	3	4	7	5	2	5	5	2	5	4	3
DLMO	3	5	5	4	2	4	5	3	5	3	3	3	5	4	3	6	6	5	3	3
US6	4	3	6	4	4	6	3	3	3	3	2	2	3	6	2	6	5	1	5	2
US7	3	3	4	3	3	4	3	4	3	3	7	3	3	3	5	6	3	5	3	2
SS1	6	2	4	5	2	3	5	5	6	3	3	4	5	4	3	6	3	7	6	3
SS2	3	3	4	4	3	4	3	3	7	6	6	6	6	4	2	5	4	9	6	2
SS3	2	1	4	4	2	5	4	3	4	4	4	6	4	5	2	4	3	1	6	5
SS4	3	2	5	3	3	5	2	4	3	4	5	5	5	5	3	5	3	3	5	4
SS5	3	3	5	4	4	5	3	5	5	3	4	4	4	6	2	5	2	5	7	3
SS6	4	3	7	5	5	3	4	3	4	3	4	6	3	4	2	3	3	5	5	3
SS7	4	3	4	4	3	4	3	4	4	3	5	6	4	7	3	4	3	8	7	3
SS8	3	3	4	3	2	5	4	5	5	4	3	3	4	2	7	4	3	9	4	2
SS9	5	1	4	3	3	4	4	3	4	4	5	5	3	4	3	3	4	3	8	3
SS10	3	2	4	3	3	3	4	4	3	5	4	4	4	5	3	3	4	4	4	7
SS11	3	2	3	3	5	4	4	5	5	5	4	3	3	6	3	5	3	9	4	5
SS12	2	1	2	3	3	5	5	5	4	3	4	5	3	4	2	4	2	3	4	3
SS13	4	2	6	4	3	4	5	3	4	4	6	7	2	6	6	6	3	3	3	5
SS14	3	3	5	3	2	3	4	7	3	5	7	4	2	3	2	7	3	2	3	3
Post-wake KSS
Study Day	A	B	C	D	E	F	G	H	I	J	K	L	M	N	O	P	Q	R	S	T
US1	3	2	7		3	3	5	2		1		6	4	7	6	8	3	6	5	4
US2	6	2	5	4	3	2	4	4	3	4	7	3	3	5	3	2	4	7	6	4
US3	3	3	8	2	3	4	4	5	4	3	8	4	4	4	5	3	3	6	4	3
US4	6	2	3	2	4	4	3	3	3	3	7	4	4	2	6	6	3	6	5	3
DLMO	6	4	4	2	3	2	3	6	5	4	3	3	4	4	2	5	5	5	8	4
US6	3	1	7	4	3	4	4	5	7	3	3	4	3	5	2	6	4	4	7	5
US7	3	3	5	4	3	2	3	3	3	2	6	4	3	3	4	6	3	5	5	4
SS1	6	2	5	4	3	2	-	3	7	1	3	4	4	2	2	6	3	4	4	3
SS2	3	3	5	2	3	2	3	3	5	6	8	7	4	5	1	5	4	7	3	5
SS3	3	2	4	2	4	2	4	2	6	4	4	2	4	6	2	4	3	4	8	4
SS4	3	3	6	2	2	3	2	3	3	4	7	2	4	6	2	5	3	4	8	4
SS5	3	2	7	6	3	3	4	3	5	3	5	3	3	6	4	5	2	4	3	3
SS6	4	3	6	6	2	3	4	3	7	2	5	4	3	4	2	4	3	4	6	5
SS7	4	4	5	4	3	3	4	3	6	3	8	4	3	8	3	4	3	5	3	4
SS8	2	3	5	2	2	3	4	3	7	3	4	4	3	2	5	4	3	8	4	2
SS9	5	1	4	3	3	3	4	3	3	3	5	6	3	5	3	3	3	3	3	6
SS10	2	2	4	2	3	3	5	5	3	2	4	4	3	5	3	3	4	4	4	3
SS11	3	2	3	2	4	2	5	5	7	4	5	3	3	6	3	3	1	1	4	6
SS12	3	1	3	2	3	3	4	3	8	4	4	6	3	4	3	3	3	3	3	6
SS13	4	2	6	4	3	3	3	3	3	3	8	7	3	5	6	6	3	3	3	5
SS14	3	2	5	2	3	2	4	5	7	4	7	4	3	4	3	6	3	2	3	3
